# Supplementary material for: Folding and Intrinsic Disorder of the Receptor Tyrosine Kinase KIT Insert Domain Seen by Conventional Molecular Dynamics Simulations
Source: Int J Mol Sci. 2021 Jul 9;22(14):7375. doi: 10.3390/ijms22147375 (PMC8307779; doi:10.3390/ijms22147375)
Supplement: Supplementary file 1 [file ijms-22-07375-s001.zip]

Archive with 1 entries (1 files):
- ijms-1268710-supplementary.pdf
